# Supplementary material for: Association of Oral Frailty with Physical Frailty and Malnutrition in Patients on Peritoneal Dialysis
Source: Nutrients. 2025 Jun 6;17(12):1950. doi: 10.3390/nu17121950 (PMC12195954; doi:10.3390/nu17121950)
Supplement: Supplementary file 1 [file nutrients-17-01950-s001.zip]

Archive with 1 entries (1 files):
- nutrients-3628584-supplementary.pdf
